# Supplementary material for: Resistant Starch Alters the Microbiota-Gut Brain Axis: Implications for Dietary Modulation of Behavior
Source: PLoS One. 2016 Jan 8;11(1):e0146406. doi: 10.1371/journal.pone.0146406 (PMC4706316; doi:10.1371/journal.pone.0146406)
Supplement: S1 Table — Values are given for each sample where samples with an “R” represents mice fed the control starch, “B” mice fed HA7, and “G” mice fed OS-HA7. (XLSX) [file pone.0146406.s002.xlsx]

## Sheet: Sheet1
Sample	Shannon diversity values
LyteRS.w3.blue.939	3.79926
LyteRS.cecal.red.920	3.18021
LyteRS.w1blue.937	5.38351
LyteRS.w1green.946	5.90389
LyteRS.w1blue.927	4.997
LyteRS.w1red.926	4.42795
LyteRS.cecal.red.919	3.35227
LyteRS.w3.red.926	4.03173
LyteRS.w1red.923	5.12777
LyteRS.w1blue.941	5.07351
LyteRS.w3.red.914	3.57754
LyteRS.w1green.958	4.53872
LyteRS.w1red.921	4.94438
LyteRS.w1green.945	4.24904
LyteRS.cecal.red.926	3.74968
LyteRS.w3.red.923	3.80479
LyteRS.w3.red.921	3.95217
LyteRS.w1red.911	4.43725
LyteRS.w3.blue.938	4.1215
LyteRS.w1red.919	5.28527
LyteRS.cecal.blue.938	3.93132
LyteRS.w3.blue.941	3.59583
LyteRS.w1red.913	6.15283
LyteRS.w1blue.938	5.63278
LyteRS.w1green.950	5.59276
LyteRS.cecal.red.914	3.59408
LyteRS.w1green.949	4.65455
LyteRS.cecal.blue.942	4.22335
LyteRS.cecal.blue.939	3.45299
LyteRS.w1blue.929	5.12125
LyteRS.w1green.957	6.15681
LyteRS.cecal.red.921	4.42477
LyteRS.cecal.red.923	3.35509
LyteRS.w3.red.919	3.77725
LyteRS.cecal.blue.927	4.86869
LyteRS.w3.green.954	2.82361
LyteRS.cecal.blue.941	3.69859
LyteRS.w1blue.939	5.03341
LyteRS.cecal.blue.929	3.96339
LyteRS.w1green.953	4.78764
LyteRS.cecal.blue.930	3.79825
LyteRS.w3.red.920	3.38575
LyteRS.w1red.925	4.59201
LyteRS.w1blue.942	5.54206
LyteRS.w1green.948	5.26234
LyteRS.w1blue.930	5.66163
LyteRS.w1red.920	4.55292
LyteRS.w1red.914	4.9253
LyteRS.w1green.943	5.84284
LyteRS.w3.red.922	3.46374
LyteRS.w1green.954	4.44051
LyteRS.w3.blue.935	3.77856
LyteRS.w3.blue.942	3.52059
LyteRS.w1blue.935	5.01966
LyteRS.w1blue.936	4.9414
LyteRS.w3.red.913	4.04521
LyteRS.w3.green.950	2.57706
LyteRS.cecal.green.948	3.96091
LyteRS.w3.green.958	3.29922
LyteRS.cecal.green.954	4.30298
LyteRS.cecal.green.946	5.14167
LyteRS.cecal.green.945	4.6855
LyteRS.w3.green.943	3.44009
LyteRS.w3.green.948	2.96936
LyteRS.w3.green.945	3.78406
LyteRS.w3.green.957	2.34846
LyteRS.cecal.green.950	4.86932
LyteRS.w3.red.911	3.86822
LyteRS.w3.green.953	3.11815
LyteRS.cecal.red.925	4.39591
LyteRS.cecal.red.911	3.77969
LyteRS.cecal.red.913	5.04593
LyteRS.w3.green.949	2.75118
LyteRS.cecal.red.922	4.1181
LyteRS.cecal.blue.936	3.44168
LyteRS.w3.blue.927	3.97226
LyteRS.cecal.green.953	3.70733
LyteRS.cecal.green.949	2.85397
LyteRS.w3.green.946	3.20228
LyteRS.cecal.green.957	4.00559
LyteRS.w3.blue.937	4.3202
LyteRS.cecal.blue.935	3.46043
LyteRS.w3.blue.930	2.97057
LyteRS.w3.blue.936	3.47803
LyteRS.w3.blue.929	2.53125
LyteRS.w1red.922	4.34309
LyteRS.w3.red.925	3.86387
LyteRS.cecal.blue.937	3.17026
FF948.G	2.95921
FF936.B	2.59834
FF943.G	2.70381
FF937.B	3.92726
FF922.R	4.4326
FF945.G	3.53878
FF921.R	3.19625
FF954.G	4.1099
FF946.G	2.86924
FF950.G	3.08584
FF911.R	3.92205
FF958.G	4.04411
FF913.R	4.30097
FF939.B	1.8934
FF942.B	2.89959
FF919.R	3.58678
FF926.R	3.58143
FF941.B	2.9312
FF929.B	2.63401
FF927.B	2.3296
FF920.R	3.51453
FF914.R	3.61138
FF935.B	4.08328
FF949.G	2.0673
FF923.R	3.67646
FF957.G	2.89931
FF938.B	2.3302
FF925.R	3.45287
FF953.G	3.45915
